# Supplementary material for: Revealing the Influence of Material Properties of Shaped Charge Liner on Penetration Performance via Numerical Simulation and Machine Learning
Source: Materials (Basel). 2025 Jun 11;18(12):2742. doi: 10.3390/ma18122742 (PMC12194528; doi:10.3390/ma18122742)
Supplement: Supplementary file 1 [file materials-18-02742-s001.zip]

Archive with 1 entries (1 files):
- materials-3659446-supplementary.pdf
